# Supplementary material for: Psychometric Properties of the Identity Bubble Reinforcement Scale (IBRS) in a Sample of Chilean Adolescent Students
Source: Children (Basel). 2025 Nov 14;12(11):1545. doi: 10.3390/children12111545 (PMC12651286; doi:10.3390/children12111545)
Supplement: Supplementary file 1 [file children-12-01545-s001.zip]

Archive with 1 entries (1 files):
- children-3922074-supplementary.pdf
